# Supplementary material for: Comparison of intraocular pressure-lowering effects of ripasudil hydrochloride hydrate for inflammatory and corticosteroid-induced ocular hypertension
Source: PLoS One. 2017 Oct 2;12(10):e0185305. doi: 10.1371/journal.pone.0185305 (PMC5624590; doi:10.1371/journal.pone.0185305)
Supplement: S1 Table — (XLSX) [file pone.0185305.s001.xlsx]

## Sheet: Date
Inflammation-induced OHT									IOP					Flare
Patient No.	Age	Sex	Diagnosis	Type of uveitis	Prescribed anti-glaucoma agents	Duration	Baseline BCVA		Baseline	Last	Magnitude(mmHg)	Magnitude (%)		Baseline	Last	Magnitude
1	64	Male	Unknown	Granulomatous	P+B+C	6	0		23	20	-3	-13.0435		56.5	38.5	-18
2	57	Female	Unknown	Granulomatous	P+B	3	-0.1		22	13.5	-8.5	-38.6364		33.1	29.6	-3.5
3	49	Female	Unknown	Granulomatous	P+B	4	-0.1		33	13	-20	-60.6061		30.9	17.6	-13.3
4	41	Female	Scleritis			2	-0.1		23	16	-7	-30.4348		5.6	4.4	-1.2
4		Female	Scleritis			2	-0.2		27	20	-7	-25.9259		7.1	3.1	-4
5	54	Female	Herpes	Granulomatous	P	2	1		24	13	-11	-45.8333		13.7	6.5	-7.2
6	83	Male	Scleritis		P+B+C+A	4	0.1		17	14	-3	-17.6471
7	71	Female	Scleritis		P	11	0		20	22	2	10
7		Female	Scleritis		P	11	0		24	24	0	0
8	79	Female	Unknown	Non-granulomatous	P+B+C+A	9	0.2		21	18	-3	-14.2857
9	56	Female	Unknown	Granulomatous	P+B	7	-0.1		14	15	1	7.14286		16.2	18.5	2.3
9		Female	Unknown	Granulomatous	P+B	7	0.5		20	25	5	25		33.4	19.8	-13.6
10	44	Male	Herpes	Granulomatous	P+B+C+A	7	2		30	23	-7	-23.3333
11	75	Male	Herpes	Granulomatous		2	1.5		22	23	1	4.54545		41.8	25.7	-16.1
12	81	Female	CMV-associated	Granulomatous	P+B+A	2	0.39794		38	15	-23	-60.5263
13	55	Male	Unknown	Non-granulomatous	P+B+C+A	1	0.30103		24	14.7	-9.3	-38.75
14	52	Female	Sarcoidosis	Granulomatous		6	0.522879		35	11	-24	-68.5714		30.6	12.2	-18.4
14		Female	Sarcoidosis	Granulomatous		6	0.39794		43	11	-32	-74.4186		28.6	10	-18.6
15	69	Female	Unknown	Granulomatous	P+B+C	6	0.09691		32.3	15	-17.3	-53.5604		39.6	19.6	-20
16	64	Male	Unknown	Granulomatous	P+B+C	6	3		35	31	-4	-11.4286
Corticosteroid-induced OHT									IOP					Flare
Patient No.	Age	Sex	Diagnosis		Pre anti-glaucoma agents	Duration	Baseline VA		Baseline	Last	Magnitude(mmHg)	Magnitude (%)		Baseline	Last	Magnitude
1	53	Female	VKH	Granulomatous		4	-0.1		26	17	-9	-34.6154		7.5	9.4	1.9
1		Female	VKH	Granulomatous		4	-0.1		23	15	-8	-34.7826		13.2	19.8	6.6
2	42	Female	Bechet	Non-granulomatous		4	0.7		23	17	-6	-26.087		10.9	9.6	-1.3
3	63	Male	Bechet	Non-granulomatous	P	3	0.7		21	13	-8	-38.0952		23	16.1	-6.9
4	82	Male	Scleritis		P+B+C+A	4	0		21	17	-4	-19.0476
4		Male	Scleritis		P+B+C+A	4	0		21	15	-6	-28.5714
5	80	Male	Sarcoidosis	Granulomatous	P+B+C+A	12	3		32	35	3	9.375
6	34	Male	Bechet	Non-granulomatous	P+B	6	0		22	10	-12	-54.5455		8.1	8	-0.1
6		Male	Bechet	Non-granulomatous	P+B	6	1		23	7.5	-15.5	-67.3913		7.5	13.7	6.2
7	70	Male	Bechet	Non-granulomatous	P+B+A	5	0		22	22	0	0		24	48.1	24.1
7		Male	Bechet	Non-granulomatous	P+B+A	5	-0.2		21	16	-5	-23.8095		37.5	49.8	12.3
8	73	Female	Unknown	Non-granulomatous	P	5	1		24	12.5	-11.5	-47.9167		20.1	28.5	8.4
8		Female	Unknown	Non-granulomatous	P	5	1		24	17	-7	-29.1667		35.3	22.5	-12.8
9	65	Male	Unknown	Non-granulomatous	P+B+C+A	11	0.4		41	24	-17	-41.4634
10	73	Female	Unknown	Granulomatous	P+B+C+A	2	-0.1		40	18	-22	-55
11	58	Female	Unknown	Non-granulomatous	P+A	3	0.4		43	42	-1	-2.32558
					P: Prostagrandin analogues, B: Beta blockers, C: Carbonic anhydrase inhibitors, A: Alfa-2 agonists, VA:Visual acuity, IOP: Intraocular pressure
